# Supplementary material for: Predicting heterosis via genetic distance and the number of SNPs in selected segments of chromosomes in maize
Source: Front Plant Sci. 2023 Feb 17;14:1111961. doi: 10.3389/fpls.2023.1111961 (PMC9982102; doi:10.3389/fpls.2023.1111961)
Supplement: Supplementary file 1 [file Table_1.xlsx]

## Sheet: Sheet1
Supplement table 1 Grain yield (ton/ha) of the 95 crosses at each location and genetic distance (GD) for the 95 crosses.
	GY_DH(ton/ha)	GY_KM(ton/ha)	GY_YS(ton/ha)	GY_mean of three locations(ton/ha)	GD
Q11/3760	5.728	4.644	7.74	6.037	0.1655
Q11/AN20	2.632	6.773	6.85	5.418	0.1974
Q11/Chang 7-2	0.426	1.548	3.483	1.819	0.1895
Q11/CML171	3.096	6.773	7.74	5.87	0.1912
Q11/CML312	9.211	11.61	11.533	10.785	0.194
Q11/CML373	8.398	12.578	15.403	12.126	0.2037
Q11/CML395	7.237	12.384	11.223	10.281	0.21
Q11/Huang C	5.921	6.386	9.133	7.147	0.1903
Q11/NK40-1	8.127	12.191	11.417	10.578	0.0541
Q11/R-2-1-1	3.135	3.29	8.862	5.096	0.1433
Q11/Shen137	3.87	5.418	8.011	5.766	0.1808
Q11/TML139	9.482	10.706	10.474	10.221	0.1899
Q11/TRL2	1.355	9.288	10.913	7.185	0.1854
Q11/Y1218	4.644	9.869	10.139	8.217	0.1853
Q11/YML16	2.903	3.483	7.121	4.502	0.1919
Q11/YML226	7.624	7.547	9.327	8.166	0.1981
Q11/YML32	5.495	13.158	0.619	6.424	0.1911
Q11/YML46	6.54	9.095	11.726	9.12	0.1917
Q11/Zheng58	2.709	3.677	6.153	4.18	0.1552
R1_1/3760	5.766	11.223	11.378	9.456	0.2356
R1_1/AN20	4.296	6.966	8.166	6.476	0.2476
R1_1/Chang 7-2	1.664	5.418	8.011	5.031	0.2406
R1_1/CML171	5.031	3.483	9.249	5.921	0.2377
R1_1/CML312	11.721	11.901	15.697	13.106	0.2477
R1_1/CML373	9.017	13.739	9.095	10.617	0.2371
R1_1/CML395	6.037	13.545	13.352	10.978	0.2429
R1_1/Huang C	3.715	8.127	5.186	5.676	0.2449
R1_1/NK40-1	7.16	11.223	11.667	10.017	0.2393
R1_1/R-2-1-1	4.257	4.838	6.927	5.341	0.2386
R1_1/Shen137	1.896	6.966	8.282	5.715	0.2328
R1_1/TML139	8.901	10.191	12.191	10.428	0.2062
R1_1/TRL2	1.084	4.644	8.708	4.812	0.2397
R1_1/Y1218	2.245	5.031	10.913	6.063	0.2418
R1_1/YML16	2.709	6.386	4.838	4.644	0.2347
R1_1/YML226	7.16	10.256	8.94	8.785	0.226
R1_1/YML32	9.017	5.225	13.7	9.314	0.2128
R1_1/YML46	7.121	14.706	10.991	10.939	0.2116
R1_1/Zheng58	4.683	5.805	7.817	6.102	0.2318
R1_2/3760	6.695	9.095	12.152	9.314	0.1852
R1_2/AN20	3.057	3.096	7.895	4.683	0.2147
R1_2/Chang 7-2	2.709	0.581	8.088	3.793	0.2096
R1_2/CML171	6.927	6.966	4.18	6.024	0.1995
R1_2/CML312	0.387	11.03	4.141	5.186	0.2101
R1_2/CML373	4.218	11.223	10.023	8.488	0.2199
R1_2/CML395	10.294	10.578	11.571	10.814	0.2238
R1_2/Huang C	2.825	12.384	8.088	7.766	0.2017
R1_2/NK40-1	3.754	10.836	11.494	8.695	0.0289
R1_2/R-2-1-1	5.418	8.437	10.643	8.166	0.1935
R1_2/Shen137	7.082	9.288	8.127	8.166	0.1736
R1_2/TML139	8.05	11.417	8.591	9.353	0.2087
R1_2/TRL2	2.438	4.064	4.605	3.702	0.205
R1_2/Y1218	8.321	10.643	5.882	8.282	0.2015
R1_2/YML16	6.811	7.353	5.844	6.669	0.2093
R1_2/YML226	8.708	6.192	9.172	8.024	0.21
R1_2/YML32	6.889	9.288	6.773	7.65	0.2085
R1_2/YML46	7.817	9.482	8.824	8.708	0.2108
R1_2/Zheng58	4.644	5.805	8.591	6.347	0.1777
R2_1/3760	4.721	10.643	11.107	8.824	0.1888
R2_1/AN20	5.766	4.838	6.269	5.624	0.2155
R2_1/Chang 7-2	0.503	0.581	5.263	2.116	0.2058
R2_1/CML171	1.006	8.708	3.715	4.476	0.2078
R2_1/CML312	8.243	9.095	12.732	10.023	0.2079
R2_1/CML373	5.65	11.997	2.632	6.76	0.2156
R2_1/CML395	6.811	11.417	9.559	9.262	0.2251
R2_1/Huang C	4.489	8.708	7.276	6.824	0.2223
R2_1/NK40-1	8.282	9.288	9.443	9.004	0.1013
R2_1/R-2-1-1	3.599	10.256	9.288	7.714	0.1621
R2_1/Shen137	4.76	9.675	8.05	7.495	0.1966
R2_1/TML139	9.172	8.708	11.494	9.791	0.2025
R2_1/TRL2	5.534	6.308	9.985	7.276	0.1974
R2_1/Y1218	8.514	4.064	10.759	7.779	0.2012
R2_1/YML16	4.334	9.869	8.63	7.611	0.2057
R2_1/YML226	7.16	13.158	7.469	9.262	0.2059
R2_1/YML32	6.773	3.87	13.119	7.921	0.1816
R2_1/YML46	8.321	6.386	10.062	8.256	0.2043
R2_1/Zheng58	9.249	10.449	7.237	8.978	0.1798
R2_2/3760	11.057	11.03	11.3	11.129	0.2249
R2_2/AN20	5.302	6.386	6.927	6.205	0.2383
R2_2/Chang 7-2	4.683	1.355	5.418	3.818	0.2317
R2_2/CML171	5.805	7.16	11.61	8.192	0.2301
R2_2/CML312	10.56	12.384	10.946	11.297	0.2286
R2_2/CML373	7.547	10.449	15.519	11.172	0.2302
R2_2/CML395	11.418	10.449	11.166	11.011	0.239
R2_2/Huang C	4.451	6.579	7.43	6.153	0.2332
R2_2/NK40-1	10.256	16.254	13.235	13.248	0.2481
R2_2/R-2-1-1	1.393	5.612	7.508	4.838	0.2281
R2_2/Shen137	2.903	8.514	9.056	6.824	0.201
R2_2/TML139	10.372	14.319	10.991	11.894	0.1978
R2_2/TRL2	5.225	10.062	10.488	8.591	0.2338
R2_2/Y1218	0.31	6.386	3.831	3.509	0.2324
R2_2/YML16	6.192	7.16	9.404	7.585	0.2295
R2_2/YML226	11.591	12.384	11.095	11.69	0.2207
R2_2/YML32	6.927	11.03	8.243	8.733	0.2083
R2_2/YML46	7.16	9.869	10.952	9.327	0.2128
R2_2/Zheng58	4.451	6.579	11.765	7.598	0.2255
