# Supplementary material for: Predicting heterosis via genetic distance and the number of SNPs in selected segments of chromosomes in maize
Source: Front Plant Sci. 2023 Feb 17;14:1111961. doi: 10.3389/fpls.2023.1111961 (PMC9982102; doi:10.3389/fpls.2023.1111961)
Supplement: Supplementary file 2 [file Table_2.xls]

## Sheet: map_cov.release
Line code†	Line name	Clean_reads	mapped_reads	mapping_rate	Average_depth	Coverage_1X	Coverage_4X
L1	CML312	84139758	83003609	0.9865	5.93	0.8078	0.4873
L2	CML373	109969246	108620280	0.9877	7.16	0.8293	0.574
L3	CML395	146541206	144751970	0.9878	9.4	0.8561	0.6745
L4	YML32	90830560	89667233	0.9872	6.27	0.8197	0.4785
L5	YML226	85684724	84587533	0.9872	5.99	0.8125	0.494
L6	D39	83323298	82276955	0.9874	5.82	0.8092	0.474
L7	TRL2	90856042	89755556	0.9879	6.3	0.8262	0.5367
L8	3760	77061524	76174477	0.9885	5.36	0.8112	0.4559
L9	Zheng58	88588690	87680336	0.9897	6.1	0.8331	0.5278
L10	Y1218	90203514	89059050	0.9873	6.22	0.8178	0.5009
L11	Chang7_2	83954386	82768351	0.9859	5.87	0.8108	0.4858
L12	Huang_C	86827680	85317657	0.9826	5.95	0.8201	0.5058
L13	YML46	84764706	83694944	0.9874	5.92	0.8075	0.4772
L14	YML16	86446942	85325521	0.987	6.04	0.8139	0.5012
L15	CML171	88314410	87113307	0.9864	6.09	0.8132	0.4967
L16	AN20	99806836	98654946	0.9885	6.85	0.8283	0.5735
L17	NK40-1	102714780	101862221	0.9917	6.51	0.8817	0.6442
L18	R-2-1-1	82137696	81197679	0.9886	5.5	0.844	0.5353
L19	Shen137	86618438	85595888	0.9882	5.99	0.8128	0.4862
R1_1		199555064	196567066	0.9889	14.49	0.8705	0.7561
R1_2		172039484	170168021	0.9891	12.27	0.9025	0.8282
R2_1		157145118	155492145	0.9895	11.2	0.9007	0.8208
R2_2		158239066	155618698	0.9894	11.62	0.8603	0.721
Q11		85916896	85407427	0.9941	5.44	0.8854	0.5625
